# Supplementary material for: Effectiveness of Red Watermelon in Preventing Atherosclerosis Through the Role of Lipids, PCSK9, LOX-1, CD36, and ABCA1 in Wistar Rats
Source: Curr Issues Mol Biol. 2025 Jun 8;47(6):433. doi: 10.3390/cimb47060433 (PMC12191513; doi:10.3390/cimb47060433)
Supplement: Supplementary file 1 [file cimb-47-00433-s001.zip]

Archive with 1 entries (1 files):
- cimb-3619132-supplementary.pdf
